# Supplementary material for: Brain and Ventricle Volume Alterations in Idiopathic Normal Pressure Hydrocephalus Determined by Artificial Intelligence-Based MRI Volumetry
Source: Diagnostics (Basel). 2024 Jul 3;14(13):1422. doi: 10.3390/diagnostics14131422 (PMC11241572; doi:10.3390/diagnostics14131422)
Supplement: Supplementary file 1 [file diagnostics-14-01422-s001.zip]

Archive with 1 entries (1 files):
- diagnostics-3055683-supplementary.pdf
